# Supplementary material for: Oral Mucositis Management in Children under Cancer Treatment: A Systematic Review
Source: Cancers (Basel). 2024 Apr 18;16(8):1548. doi: 10.3390/cancers16081548 (PMC11048343; doi:10.3390/cancers16081548)
Supplement: Supplementary file 1 [file cancers-16-01548-s001.zip]

Archive with 1 entries (1 files):
- cancers-2930271-supplementary.pdf
